# Supplementary material for: Ulmus macrocarpa Hance modulates lipid metabolism in hyperlipidemia via activation of AMPK pathway
Source: PLoS One. 2019 May 23;14(5):e0217112. doi: 10.1371/journal.pone.0217112 (PMC6532881; doi:10.1371/journal.pone.0217112)
Supplement: S1 File — This file contains raw data including cell viability, expression of lipogenic genes (AMPK, SREBP1c HMGCR, and ACC), AST and ALT levels, serum lipid biomarkers, cholesterol and triglyceride levels, protein expression levels of p-AMPK AMPK, p-ACC, SREBP1, and HMGCR, and H&E staining results. (XLSX) [file pone.0217112.s001.xlsx]

## Sheet: Cell Viability
Cell viability
HepG2
UME (ug/ml)		0	25	50	100	200
	Reading 1	100	92.69	90.53	104.28	95.11
	Reading 2	100	95.11	92.99	96.13	88.19
	Reading 3	100	97.32	96.78	86.92	101.94
Readings	Average	100	95.04	93.4333	95.7767	95.08
	Standard deviation	0	2.31579	3.1485	8.68539	6.87505

## Sheet: Oil Red O
Oilred O staining
		Reading 1	Reading 2	Reading 3	Avg	SD
Normal	N	1	1	1	1	0
OA 600uM	0	1.729	1.983	1.691	1.801	0.158758
UME 25ug/ml + OA 600uM	25	1.628	1.889	1.686	1.73433	0.137049
UME 50ug/ml + OA 600uM	50	1.29532	1.486	1.3132	1.36484	0.105308
UME 100ug/ml + OA 600uM	100	1.161	1.3141	1.1752	1.21677	0.0845916
CC + UME 100ug/ml + OA 600uM	100+CC	1.908	1.729	1.664	1.767	0.126361
ATP + OA 600uM	ATO	1.049	1.331	1.221	1.20033	0.142131

## Sheet: RT-PCR
RT-PCR
AMPK			Reading 1	Reading 2	Reading 3	Avg	SD
	Normal	N	1	1	1	1	0
	OA 600uM	0	0.762742	0.844742	0.823742	0.810408	0.042595
	UME 25ug/ml + OA 600uM	25	0.893342	0.96519	0.919266	0.925933	0.0363851
	UME 50ug/ml + OA 600uM	50	0.905657	1.01867	0.949662	0.957995	0.0569638
	UME 100ug/ml + OA 600uM	100	1.00755	1.10618	1.05687	1.05687	0.0493124
	CC + UME 100ug/ml + OA 600uM	100+CC	0.717116	0.789012	0.761135	0.755754	0.0362487
	ATP + OA 600uM	ATO	0.960664	1.08234	1.02811	1.0237	0.0609557
SREBP1c			Reading 1	Reading 2	Reading 3	Avg	SD
	Normal	N	1	1	1	1	0
	OA 600uM	0	1.25188	1.31578	1.29314	1.28693	0.0323953
	UME 25ug/ml + OA 600uM	25	0.812128	1.06984	0.893506	0.925158	0.13174
	UME 50ug/ml + OA 600uM	50	0.569948	0.883686	0.698817	0.717484	0.1577
	UME 100ug/ml + OA 600uM	100	0.389253	0.541141	0.47102	0.467138	0.0760184
	CC + UME 100ug/ml + OA 600uM	100+CC	1.09511	1.33902	1.16333	1.19915	0.125839
	ATP + OA 600uM	ATO	0.47854	0.623076	0.482865	0.52816	0.0822277
HMGCR			Reading 1	Reading 2	Reading 3	Avg	SD
	Normal	N	1	1	1	1	0
	OA 600uM	0	1.4684	1.68683	1.59171	1.58231	0.109518
	UME 25ug/ml + OA 600uM	25	1.06575	1.36913	1.23494	1.22327	0.152021
	UME 50ug/ml + OA 600uM	50	1.10955	1.39376	1.22165	1.24165	0.143157
	UME 100ug/ml + OA 600uM	100	0.76195	0.982181	0.85566	0.866597	0.110522
	CC + UME 100ug/ml + OA 600uM	100+CC	1.41895	1.72002	1.52103	1.55334	0.153112
	ATP + OA 600uM	ATO	0.739474	0.917553	0.81974	0.825589	0.0891835
ACC			Reading 1	Reading 2	Reading 3	Avg	SD
	Normal	N	1	1	1	1	0
	OA 600uM	0	1.08949	1.20981	1.1716	1.15697	0.0614831
	UME 25ug/ml + OA 600uM	25	0.86178	0.965908	0.94568	0.924456	0.0552131
	UME 50ug/ml + OA 600uM	50	0.657938	0.83407	0.73705	0.74302	0.0882177
	UME 100ug/ml + OA 600uM	100	0.436512	0.540987	0.501749	0.493083	0.0527737
	CC + UME 100ug/ml + OA 600uM	100+CC	1.04421	1.2548	1.16111	1.15338	0.105508
	ATP + OA 600uM	ATO	0.36278	0.49722	0.41	0.423333	0.0682047

## Sheet: AST,ALT
AST
		Reading 1	2	3	4	5	6	7	8	9			Avg	SD
	N	119.5	134.5	129.5	124.5	119.5	99.5	119.5	104.5	119.5			118	10.8141
	C	154.5	144.5	149.5	159.5	154.5	194.5	149.5	154.5	159.5			157.833	14.5774
	U25	154.5	149.5	154.5	139.5	139.5	134.5	139.5	164.5	129.5			144	11.1679
	U50	129.5	139.5	124.5	144.5	134.5	144.5	139.5	139.5	124.5			134.5	8.16497
	U100	119.5	139.5	129.5	139.5	124.5	129.5	124.5	129.5	144.5			130	8.6442
	ATO	124.5	129.5	139.5	129.5	109.5	129.5	139.5	124.5	129.5			127.5	8.88194
	O3	119.5	134.5	139.5	124.5	129.5	119.5	134.5	124.5	114.5			128	8.83491
ALT
		Reading 1	2	3	4	5	6	7	8	9			Avg	SD
	N	63.5	38.5	38.5	53.5	53.5	58.5	53.5	48.5	53.5			51.5	7.88811
	C	68.5	88.5	93.5	73.5	63.5	88.5	83.5	78.5	73.5			79.0556	10.1379
	U25	53.5	73.5	68.5	63.5	78.5	68.5	73.5	68.5	73.5			69	6.8516
	U50	63.5	63.5	58.5	63.5	73.5	58.5	58.5	68.5	53.5			62.5	5.67646
	U100	58.5	58.5	53.5	58.5	58.5	53.5	53.5	63.5	63.5			57	4.74342
	ATO	58.5	53.5	63.5	58.5	68.5	48.5	53.5	58.5	58.5			57.5	5.67646
	O3	68.5	53.5	53.5	53.5	58.5	68.5	53.5	53.5	63.5			58.5	6.2361

## Sheet: TC,TG,LDL,HDL
TC
		Reading 1	2	3	4	5	6	7	8		Avg	SD
	N	88.2424	101.077	146.139	139.579	85.8182	116.335	128.456	77.262		110.364	26.1048
	C	206.175	186.923	170.667	168.67	208.884	165.676	189.633	181.932		184.82	16.4693
	U25	178.795	173.947	161.112	184.784	164.25	163.251	159.686	175.373		170.15	9.29027
	U50	132.592	159.401	161.54	167.529	162.253	154.695	144.428	167.529		156.246	12.132
	U100	142.717	166.816	157.547	168.67	141.861	150.132	138.153	161.54		153.43	11.8747
	ATO	146.424	173.234	161.54	159.544	148.991	154.125	158.973	161.968		158.1	8.39867
	O3	127.886	164.963	169.526	152.984	146.709	147.422	162.966	152.841		153.162	13.1841
HDL-c
		Reading 1	2	3	4	5	6	7	8		Avg	SD
	N	47.8637	54.5351	50.5607	40.0568	54.5351	50.1348	63.3357	46.1604		50.8978	6.87681
	C	38.3534	25.0106	31.682	29.269	24.017	31.1143	23.5912	35.3726		29.8013	5.40762
	U25	34.237	42.1859	44.0312	30.9723	39.3471	32.2498	41.7601	42.3279		38.3889	5.12674
	U50	30.2626	47.8637	50.7026	41.3343	46.7282	26.714	39.3471	44.3151		40.9084	8.51228
	U100	31.682	45.5926	48.7154	50.4187	47.296	49.4251	43.0376	39.9148		44.5103	6.25106
	ATO	40.6246	39.489	28.1334	44.599	41.7601	32.9595	48.0057	48.4315		40.5004	7.05551
	O3	35.9404	42.1859	36.3662	51.4123	39.489	33.6693	29.127	37.2179		38.176	6.59426
LDL-c
		Reading 1	2	3	4	5	6	7	8		Avg	SD
	N	32.8176	60.2129	42.8957	36.5082	46.4443	41.0504	55.1029	41.6182		44.5813	9.15089
	C	157.587	159.574	143.251	128.204	144.812	127.353	155.742	150.483		145.876	12.5742
	U25	107.48	122.101	116.991	138.992	123.52	132.463	112.732	97.6863		118.996	13.3163
	U50	94.8474	120.256	129.766	148.219	113.016	106.203	105.635	106.629		115.571	16.8681
	U100	108.332	105.209	119.688	138.282	144.244	96.2669	85.621	110.887		113.566	19.9073
	ATO	107.48	116.707	135.018	125.224	127.495	126.643	114.152	91.1568		117.984	13.9095
	O3	95.983	97.5444	138.141	120.965	117.7	113.158	99.3896	145.947		116.104	18.6692
TG
		Reading 1	2	3	4	5	6	7	8		Avg	SD
	N	56.7027	92.6486	57.5135	68.0541	69.4054	83.4595	87.5135	80.2162		74.4392	13.5459
	C	146.703	106.162	140.216	112.108	131.027	145.081	110.757	118.054		126.264	16.4817
	U25	125.892	108.595	115.351	125.892	95.3514	105.892	115.892	109.946		112.851	10.2599
	U50	114.27	107.784	128.865	106.973	102.649	89.4054	108.054	94.8108		106.601	12.0028
	U100	94.2703	86.1622	89.6757	106.973	100.757	87.7838	81.2973	102.919		93.7297	9.04843
	ATO	92.3784	96.973	92.1081	100.216	95.6216	99.1351	85.0811	98.3243		94.9797	4.97502
	O3	99.9459	82.9189	99.6757	100.216	103.189	89.9459	104	93.7297		96.7027	7.28513

## Sheet: LIVER TC,TG
TG (liver)
		Reading 1	2	3	4	5	6	7	8		Avg	SD
	N	124.676	161.432	177.108	153.054	125.757	171.162	160.081	148.189		152.682	19.2692
	C	279.811	221.973	201.432	240.351	281.703	218.189	254.405	276.838		246.838	31.1741
	U25	215.216	234.135	240.351	237.378	268.73	237.108	245.757	233.324		239	14.9241
	U50	227.919	215.486	225.757	227.649	242.243	213.324	190.622	213.595		219.574	15.1974
	U100	229.541	188.189	224.135	219.811	204.135	228.459	210.351	192.243		212.108	16.074
	ATO	186.568	191.162	211.432	205.216	230.622	227.108	199.811	207.919		207.48	15.6029
	O3	223.324	207.649	213.324	222.784	227.108	207.649	200.892	189.541		211.534	12.7531
TC (liver)
		Reading 1	2	3	4	5	6	7			Avg	SD
	N	61.4617	91.2299	125.276	93.5472	124.563	114.938	72.3351			97.6216	25.1492
	C	256.827		218.324	230.802	214.403	205.847	246.31			228.752	19.6977
	U25	235.615	217.433	203.708	237.219	216.007	220.107	201.39			218.783	13.9299
	U50	208.52	199.608	184.991	209.412	202.816	168.414	167.879			191.663	17.9697
	U100	169.483	200.677	204.064	185.704	189.804	175.009	176.791			185.933	13.1319
	ATO	180.891	168.414	198.182	163.066	202.46	182.852	189.447			183.616	14.5068
	O3	186.595	189.804	202.638	185.526	183.387	189.447	168.414			186.544	10.1472

## Sheet: WB
p-AMPK/AMPK
		N	C	U25	U50	U100	ATO	O3
	Reading 1	100	30.9725	76.685	85.3965	121.119	111.361	96.5876
	Reading 2	100	54.0994	73.6374	98.0013	108.379	118.085	115.824
	Reading 3	100	37.0445	53.1864	90.8824	99.2183	104.236	80.9831
	Reading 4	100	41.4653	54.3725	108.006	124.365	135.914	78.617
	Reading 5	100	46.6734	58.1748	98.8448	107.207	119.024	94.1152
	Reading 6	100	32.4603	72.825	108.869	98.7349	124.909	94.1863
	Avg	100	40.4526	64.8135	98.3333	109.837	118.921	93.3856
	SD	0	8.84671	10.6888	9.25001	10.8019	10.9375	13.3181
p-AKT/AKT
		N	C	U25	U50	U100	ATO	O3
	Reading 1	100	50.5053	75.4674	99.9121	129.073	122.183	121.189
	Reading 2	100	36.1022	70.64	91.6026	126.155	114.374	105.183
	Reading 3	100	31.0508	62.5864	93.4377	118.295	115.958	103.145
	Reading 4	100	26.8077	59.9722	72.4939	96.2949	103.02	105.675
	Reading 5	100	32.5783	51.3369	85.933	110.392	102.964	95.0059
	Reading 6	100	45.0694	42.0842	80.0464	121.779	111.83	115.458
	Avg	100	37.0189	60.3478	87.2376	116.998	111.721	107.609
	SD	0	9.02374	12.2837	9.88867	12.0536	7.57434	9.32119
SREBP1
		N	C	U25	U50	U100	ATO	O3
	Reading 1	100	227.399	158.579	84.5619	100.004	99.0395	93.2814
	Reading 2	100	237.779	149.359	91.3371	102.916	95.5266	83.8112
	Reading 3	100	220.403	155.405	103.34	113.206	89.0455	95.082
	Reading 4	100	198.034	165.444	97.7936	101.986	88.7857	85.8786
	Reading 5	100	188.203	153.144	81.2221	103.59	82.3383	77.1309
	Reading 6	100	222.707	171.075	90.0667	107.018	104.166	97.9907
	Avg	100	215.754	158.834	91.387	104.787	93.1502	88.8625
	SD	0	18.7816	8.09327	8.19246	4.72247	7.93048	7.91939
HMGCR
		N	C	U25	U50	U100	ATO	O3
	Reading 1	100	205.258	113.49	102.956	98.7266	82.47	95.483
	Reading 2	100	165.009	129.873	115.039	90.4829	73.5548	87.6106
	Reading 3	100	167.867	134.198	125.958	103.437	92.1191	94.7677
	Reading 4	100	204.213	115.413	105.284	98.147	86.5573	101.372
	Reading 5	100	182.405	143.115	131.743	107.729	94.0296	97.0171
	Reading 6	100	147.977	129.5	102.484	89.6718	75.5037	80.1975
	Avg	100	178.788	127.598	113.911	98.0323	84.0391	92.7413
	SD	0	22.8848	11.3193	12.5647	7.07974	8.44599	7.59037

## Sheet: LIVER
Stain area
		N	C	U25	U50	U100	ATO	O3
	Reading 1	100	51.6638	68.4452	81.9851	88.0092	85.6282	84.4808
	Reading 2	100	38.6524	56.5313	66.3342	87.7159	84.432	91.4133
	Reading 3	100	48.8366	59.5657	75.3619	73.5005	68.9762	77.7404
	Reading 4	100	31.4067	80.6712	80.9405	76.9008	76.9422	83.2194
	Reading 5	100	46.0043	78.2397	91.3067	96.9222	91.3877	93.8985
	Avg	100	43.3128	68.6906	79.1857	84.6097	81.4733	86.1505
	SD	0	8.2306	10.7923	9.18717	9.42928	8.67497	6.51607
